# Supplementary material for: CycleStyleGAN-Based Knowledge Transfer for a Machining Digital Twin
Source: Front Artif Intell. 2021 Nov 25;4:767451. doi: 10.3389/frai.2021.767451 (PMC8657946; doi:10.3389/frai.2021.767451)
Supplement: Supplementary file 1 [file DataSheet1.ZIP]

Archive with 5 entries (4 files):
- content/
- content/hp_search.tex
- content/sim_param.aux
- content/sim_param.tex
- content/sim_parameters.aux
