# Supplementary material for: CycleStyleGAN-Based Knowledge Transfer for a Machining Digital Twin
Source: Front Artif Intell. 2021 Nov 25;4:767451. doi: 10.3389/frai.2021.767451 (PMC8657946; doi:10.3389/frai.2021.767451)
Supplement: Supplementary file 1 [file DataSheet1.ZIP › content/hp_search.tex]

\newcommand*{\tabindent}{ \hspace{3mm}}

\begin{table*}[!ht]
  \begin{center}
    \caption{Model hyperparameters}
    \label{tab:hp_search}
    \setlength{\tabcolsep}{8pt}
    \renewcommand{\arraystretch}{1.1}
    \begin{tabular}{l l l}
      \toprule
      \textbf{Parameter type} & \textbf{Allowed values} & \textbf{Used value} \\
      % $\zeta$ & $\phi$ & $\gamma$ \\
      \midrule
    Optimiser \\
      \tabindent Generator optimiser type & SGD, Adam & Adam \\
      \tabindent Discriminator optimiser type & SGD, Adam & Adam \\
      \tabindent Generator learning rate & 0.01, 0.001, 0.0001 & 0.001 \\
      \tabindent Discriminator learning rate & 0.001, 0.0001, 0.00001 & 0.0001 \\
      % \\
      \hdashline
      \\

      Conditional StyleGAN generator \\
      \tabindent Mapping network $M$ \\
        \tabindent\tabindent Number of layers & 8 & 8 \\
        \tabindent\tabindent Neurons per layer & 32 & 32 \\
        \tabindent\tabindent Style vector size & 32, 128, 256, 1024 & 512 \\
      \tabindent Synthesis network $F$ \\
        \tabindent\tabindent Number of convolutional blocks & 7, 5, 2 & 2 \\
        \tabindent\tabindent Starting number of convolutional filters & 64, 256, 1024 & 256 \\
        \tabindent\tabindent Filter number scaling factor & 2, 4 & 2 \\
        \tabindent\tabindent Minimal filters number & 8, 64, 128 & 8 \\
        \\
      Conditional StyleGAN Discriminator \\
      \tabindent Number of convolutional blocks & 7, 5, 2 & 5 \\
      \tabindent Final number of convolutional filters & 64, 256, 1024 & 64 \\
      \tabindent Filter number scaling factor & 2, 4 & 2 \\
      \tabindent Maximal filters number & 128, 512, 1024 & 512 \\
      % \\
      \hdashline
      \\

  CycleStyleGAN generator \\
      \tabindent Encoder \\
        \tabindent\tabindent Number of convolutional blocks & 7, 5, 2 & 5 \\
        \tabindent\tabindent Final number of convolutional filters & 64, 256, 1024 & 64 \\
        \tabindent\tabindent Filter number scaling factor & 2, 4 & 2 \\
        \tabindent\tabindent Maximal filters number & 128, 512, 1024 & 512 \\
        \tabindent\tabindent Style vector size & 32, 128, 256, 1024 & 512 \\
      \tabindent Translator \\
        \tabindent\tabindent Number of convolutional blocks & 5, 11 & 5 \\
        \tabindent\tabindent Number of filters & 2, 32, 128 & 2 \\
      \tabindent Decoder \\
        \tabindent\tabindent Number of convolutional blocks & 7, 5, 2 & 2 \\
        \tabindent\tabindent Starting number of convolutional filters & 64, 256, 1024 & 256 \\
        \tabindent\tabindent Filter number scaling factor & 2, 4 & 2 \\
        \tabindent\tabindent Minimal filters number & 8, 64, 128 & 8 \\
        \\
  CycleStyleGAN Discriminator \\
    \tabindent Number of convolutional blocks & 7, 5, 2 & 5 \\
    \tabindent Final number of convolutional filters & 64, 256, 1024 & 64 \\
    \tabindent Filter number scaling factor & 2, 4 & 2 \\
    \tabindent Maximal filters number & 128, 512, 1024 & 512
 \\

    \bottomrule
    \end{tabular}
  \end{center}
\end{table*}
