# Supplementary material for: CycleStyleGAN-Based Knowledge Transfer for a Machining Digital Twin
Source: Front Artif Intell. 2021 Nov 25;4:767451. doi: 10.3389/frai.2021.767451 (PMC8657946; doi:10.3389/frai.2021.767451)
Supplement: Supplementary file 1 [file DataSheet1.ZIP › content/sim_param.aux]

\relax 
\@writefile{lot}{\contentsline {table}{\numberline {1}{\ignorespaces Your first table.}}{2}\protected@file@percent }
\newlabel{tab:sim_param}{{1}{2}}
\@setckpt{content/sim_param}{
\setcounter{page}{3}
\setcounter{equation}{0}
\setcounter{enumi}{0}
\setcounter{enumii}{0}
\setcounter{enumiii}{0}
\setcounter{enumiv}{0}
\setcounter{footnote}{3}
\setcounter{mpfootnote}{0}
\setcounter{part}{0}
\setcounter{section}{2}
\setcounter{subsection}{0}
\setcounter{subsubsection}{0}
\setcounter{paragraph}{0}
\setcounter{subparagraph}{0}
\setcounter{figure}{0}
\setcounter{table}{1}
\setcounter{chapter}{1}
\setcounter{@inst}{3}
\setcounter{@auth}{3}
\setcounter{auco}{3}
\setcounter{theorem}{0}
\setcounter{case}{0}
\setcounter{conjecture}{0}
\setcounter{corollary}{0}
\setcounter{definition}{0}
\setcounter{example}{0}
\setcounter{exercise}{0}
\setcounter{lemma}{0}
\setcounter{note}{0}
\setcounter{problem}{0}
\setcounter{property}{0}
\setcounter{proposition}{0}
\setcounter{question}{0}
\setcounter{solution}{0}
\setcounter{remark}{0}
}
