# Supplementary material for: CycleStyleGAN-Based Knowledge Transfer for a Machining Digital Twin
Source: Front Artif Intell. 2021 Nov 25;4:767451. doi: 10.3389/frai.2021.767451 (PMC8657946; doi:10.3389/frai.2021.767451)
Supplement: Supplementary file 1 [file DataSheet1.ZIP › content/sim_param.tex]

\begin{table*}[!ht]
  \begin{center}
    \caption{Milling time-domain simulation parameters}
    \label{tab:sim_param}
    \setlength{\tabcolsep}{8pt}
    \renewcommand{\arraystretch}{1.1}
    \begin{tabular}{l l c c c}
      \toprule
      \textbf{Parameter type} & \textbf{Parameter} & \textbf{Dataset 1} & \textbf{Dataset 2} & \textbf{Dataset 3} \\
      % $\zeta$ & $\phi$ & $\gamma$ \\
      \midrule
      Machining & chip width $b$ & 0.004 to 0.005 & - & - \\
      parameters & spindle speed $\omega$ & 3000 to 4000 & - & - \\
      & feed rate $f$  & 10.2 & - & - \\
      Process- & number of cutting teeth $N_t$ & 3 & - & - \\
      dependent & start angle of cut $\phi_s$ & 126.9 & - & - \\
      parameters & exit angle of cut $\phi_e$ & 180 & - & - \\
      & process dependent coefficient $K_s$ & 2250e6 & 1950e6 & 1950e6 \\
      & force angle $\beta$ & 75 & - & - \\
      & \textit{x} direction dynamics parameter $k_x$ & 9e6 & - & 7e6 \\
      & \textit{x} direction dynamics parameter $\zeta_x$ & 0.02 & - & - \\
      & \textit{y} direction dynamics parameter $k_y$ & 1e7 & - & 1.3e7 \\
      & \textit{y} direction dynamics parameter $\zeta_y$ & 0.01 & - & - \\
      Simulation & steps per revolution & 256 & - & - \\
      parameters  \\
      \bottomrule
    \end{tabular}
  \end{center}
\end{table*}
